# Supplementary material for: Down-Regulation of Photosynthetic Electron Transport and Decline in CO2 Assimilation under Low Frequencies of Pulsed Lights
Source: Plants (Basel). 2021 Sep 28;10(10):2033. doi: 10.3390/plants10102033 (PMC8540243; doi:10.3390/plants10102033)
Supplement: Supplementary file 1 [file plants-10-02033-s001.zip]

Archive with 1 entries (1 files):
- plants-1339021-supplementary.xlsx
