# Supplementary material for: Down-Regulation of Photosynthetic Electron Transport and Decline in CO2 Assimilation under Low Frequencies of Pulsed Lights
Source: Plants (Basel). 2021 Sep 28;10(10):2033. doi: 10.3390/plants10102033 (PMC8540243; doi:10.3390/plants10102033)
Supplement: Supplementary file 1 [file plants-10-02033-s001.zip › plants-1339021-supplementary.xlsx]

## Sheet: Feuil1
	2016-06-22	F0=	135.04			Fm=	953
	DP	Fdark	Fpuls-max	Fpuls-mean	F"s"	Fm'	Fo'		Fdark	Fpuls-max	Fpuls-mean	Fm'		YII	YNPQ	YNO
125	6	185.07	185.07	185.07	185.07	503.23	145.43	953	0.194197	0.194197	0.194197	0.528048		0.632236	0.173567	0.194197
50	15	197.58	197.58	197.58	197.58	503.66	152.23	953	0.207324	0.207324	0.207324	0.528499		0.607712	0.184964	0.207324
25	30	187.88	187.88	187.88	187.88	490.18	147	953	0.197146	0.197146	0.197146	0.514355		0.616712	0.186142	0.197146
10	75	192.89	192.89	193.1	192.89	472.17	147.51	953	0.202403	0.202403	0.202623	0.495456		0.591037	0.20634	0.202623
5	150	197.17	197.17	201.34	197.17	467.67	147.91	953	0.206894	0.206894	0.21127	0.490735		0.569483	0.219248	0.21127
2	375	174.1	274.5	238.7	206.02	460.78	151.23	953	0.182686	0.288038	0.250472	0.483505		0.481965	0.267562	0.250472
1	750	158.96	253.36	216	183.48	408.63	149.79	953	0.1668	0.265855	0.226653	0.428783		0.471404	0.301943	0.226653
0.5	1500	156.9	276.1	249.5	186.82	405.04	143.5	953	0.164638	0.289717	0.261805	0.425016		0.384011	0.354184	0.261805
0.2	3750	163.94	255.73	246.7	188.48	389.83	147.05	953	0.172025	0.268342	0.258867	0.409056		0.36716	0.373973	0.258867
0.1	7500	148.42	227.48	225.4	168.2	345.36	130.55	953	0.15574	0.238699	0.236516	0.362392		0.347348	0.416136	0.236516
				168.5
	2016-06-23	F0=	204.06		Fmoyen Dark_Pulse	Fm=	1150
	dP	Fdark	Fpulse	Fpuls-mean	F"s"	Fm'	Fo'
125	6	247.05	247.05	247.05	247.05	570.38	196.88	1150	0.214826	0.214826	0.214826	0.495983		0.566868	0.218306	0.214826
50	15	247.08	247.08	247.08	247.08	608.69	193.23	1150	0.214852	0.214852	0.214852	0.529296		0.594079	0.191069	0.214852
25	30	258.75	258.75	258.75	258.75	608.08	203.2	1150	0.225	0.225	0.225	0.528765		0.57448	0.20052	0.225
10	75	247.11	247.11	253.6	247.11	565.79	192.87	1150	0.214878	0.214878	0.220522	0.491991		0.551777	0.227701	0.220522
5	150	220.88	261.85	252.1	240.49	514.2	189.07	1150	0.19207	0.227696	0.219217	0.44713		0.509724	0.271059	0.219217
2	375	212.66	312.74	283.1	247	499.23	187.9	1150	0.184922	0.271948	0.246174	0.434113		0.432927	0.320899	0.246174
1	750	192.86	291.06	264.4	222.35	439.94	180.84	1150	0.167704	0.253096	0.229913	0.382557		0.399009	0.371078	0.229913
0.5	1500	189	285.16	270.9	213.84	393.83	180.57	1150	0.164348	0.247965	0.235565	0.342461		0.31214	0.452295	0.235565
0.2	3750	198.64	304.65	289	223.93	435.04	182.98	1150	0.17273	0.264913	0.251304	0.378296		0.335693	0.413002	0.251304
0.1	7500	221.55	329.21	306.7	246.07	447.89	178.1	1150	0.192652	0.28627	0.266696	0.38947		0.315234	0.418071	0.266696
		228.3	233	238.9	233.48
	2016-06-27	F0=	188.08			Fm=	1070.84
	dP	Fdark	Fpulse	Fpuls-mean	F"s"	Fm'	Fo'
125	6	243.23	243.23	243.23	243.23	570.45	196.9	1070.84	0.227139	0.227139	0.227139	0.532713		0.573617	0.199243	0.227139
50	15	253	253	253	253	531.15	209.77	1070.84	0.236263	0.236263	0.236263	0.496012		0.523675	0.240062	0.236263
25	30	244.81	244.81	244.81	244.81	572.9	197	1070.84	0.228615	0.228615	0.228615	0.535001		0.572683	0.198702	0.228615
10	75	228.3	238.9	233.9	233.48	500.39	190.6	1070.84	0.213197	0.223096	0.218427	0.467287		0.532565	0.249009	0.218427
5	150	214.52	252.79	236.5	232.57	464	200.05	1070.84	0.200329	0.236067	0.220855	0.433305		0.490302	0.288844	0.220855
2	375	207.19	284.2	256.1	230.38	429.73	194.13	1070.84	0.193484	0.265399	0.239158	0.401302		0.404044	0.356798	0.239158
1	750	198.2	306.16	271.7	225.75	443.45	189.3	1070.84	0.185088	0.285906	0.253726	0.414114		0.387304	0.35897	0.253726
0.5	1500	191.75	277	262.7	215	377.26	187.85	1070.84	0.179065	0.258675	0.245321	0.352303		0.303663	0.451015	0.245321
0.2	3750	199.7	286.47	279.2	223.39	393.52	182.95	1070.84	0.186489	0.267519	0.26073	0.367487		0.290506	0.448764	0.26073
0.1	7500	185.45	275.05	269	208.5	385.8	173.6	1070.84	0.173182	0.256854	0.251205	0.360278		0.302748	0.446048	0.251205
	2016-06-28	F0=	224.49			Fm=	1170
	dP	Fd	Fp		F"s"	Fm'	Fo'
125	6	260.44	260.44	260.44	260.44	582.53	213.68	1170	0.222598	0.222598	0.222598	0.497889		0.552916	0.224486	0.222598
50	15	275.41	275.41	275.41	275.41	564.8	230.45	1170	0.235393	0.235393	0.235393	0.482735		0.512376	0.252231	0.235393
25	30	276	276	276	276	625.9	220.79	1170	0.235897	0.235897	0.235897	0.534957		0.559035	0.205068	0.235897
10	75	269.19	269.19	274.8	269.19	561.71	216.7	1170	0.230077	0.230077	0.234872	0.480094		0.51078	0.254349	0.234872
5	150	233.95	276.05	260.6	253.6	476.88	210.99	1170	0.199957	0.23594	0.222735	0.40759		0.453531	0.323734	0.222735
2	375	224.24	302.7	272.9	247.5	444.14	207.59	1170	0.191658	0.258718	0.233248	0.379607		0.385554	0.381198	0.233248
1	750	219.05	347.14	309.8	250.85	462.75	190.9	1170	0.187222	0.296701	0.264786	0.395513		0.330524	0.40469	0.264786
0.5	1500	207.8	303	287.6	234.15	421.91	187.74	1170	0.177607	0.258974	0.245812	0.360607		0.318338	0.43585	0.245812
0.2	3750	212.38	294.34	288.5	232.95	387.61	196.4	1170	0.181521	0.251573	0.246581	0.331291		0.255695	0.497724	0.246581
0.1	7500	221.57	306.43	302.8	242.73	408.32	193	1170	0.189376	0.261906	0.258803	0.348991		0.258425	0.482772	0.258803
									Fdark	Fpuls-max	Fpuls-mean	Fm'		YII	YNPQ	YNO
								125	0.21469	0.21469	0.21469	0.513658		0.581409	0.203901	0.21469
								50	0.223458	0.223458	0.223458	0.509136		0.55946	0.217081	0.223458
								25	0.221665	0.221665	0.221665	0.528269		0.580728	0.197608	0.221665
								10	0.215139	0.217614	0.219111	0.483707		0.54654	0.23435	0.219111
								5	0.199812	0.226649	0.218519	0.44469		0.50576	0.275721	0.218519
								2	0.188187	0.271026	0.242263	0.424632		0.426123	0.331614	0.242263
								1	0.176704	0.27539	0.24377	0.405242		0.39706	0.35917	0.24377
								0.5	0.171414	0.263833	0.247126	0.370097		0.329538	0.423336	0.247126
								0.2	0.178192	0.263087	0.254371	0.371532		0.312264	0.433366	0.254371
								0.1	0.177737	0.260932	0.253305	0.365283		0.305938	0.440757	0.253305
